# Supplementary material for: Inter- and Intra-Host Nucleotide Variations in Hepatitis A Virus in Culture and Clinical Samples Detected by Next-Generation Sequencing
Source: Viruses. 2018 Nov 9;10(11):619. doi: 10.3390/v10110619 (PMC6265925; doi:10.3390/v10110619)
Supplement: Supplementary file 1 [file viruses-10-00619-s001.zip]

Archive with 3 entries (3 files):
- Supplementary figure 1.pptx
- Supplementary table 1.xlsx
- Supplementary table 2.xlsx
